# Supplementary material for: Effects of Resistant-Starch-Encapsulated Probiotic Cocktail on Intestines Damaged by 5-Fluorouracil
Source: Biomedicines. 2024 Aug 20;12(8):1912. doi: 10.3390/biomedicines12081912 (PMC11351836; doi:10.3390/biomedicines12081912)
Supplement: Supplementary file 1 [file biomedicines-12-01912-s001.zip]

Archive with 1 entries (1 files):
- biomedicines-3091791-supplementary.pdf
